# Supplementary material for: First Nation Peoples’ nutrition and exercise group programmes: transforming success through the lifeworld
Source: Int J Qual Stud Health Well-being. 2021 Nov 9;16(1):1990197. doi: 10.1080/17482631.2021.1990197 (PMC8583907; doi:10.1080/17482631.2021.1990197)
Supplement: Supplemental Material [file ZQHW_A_1990197_SM2323.zip]

Archive with 3 entries (2 files):
- Supplementray/
- Supplementray/Supplement_1_Terminology.docx
- Supplementray/Supplement_2_Search strategy.docx
